# Supplementary material for: Fate mapping reveals mixed embryonic origin and unique developmental codes of mouse forebrain septal neurons
Source: Commun Biol. 2022 Oct 27;5:1137. doi: 10.1038/s42003-022-04066-5 (PMC9613704; doi:10.1038/s42003-022-04066-5)
Supplement: Supplementary file 4 — Supplementary Data 1 [file 42003_2022_4066_MOESM4_ESM.xlsx]

## Sheet: Fig 1n
Fig 1n	LS
	GAD1			VG2
	PV	CB	CR	PV	CB	CR
	50	85.57	84.52	100	2.22	0
	33.33	96	61.95	100	4.16	25.83
	0	98.76	75.38	83.33	1.16	1.39
	0	99	60.81	87.5	5.13	2.86
	0	93.62	66.67	100	4.21	2.56
	33.33	97.21	68.49	63.64	2.91	2.75
	25	86.49	74.65	75	7.34	7.92
		95.53	60.67	100	3	2.17
		80	95
	MSvDB
	GAD1				VG2
	p75	PV	CB	CR	p75	PV	CB	CR
	1.69	89.47	29.03	38.46	0	25	21.93	15.79
	0	74.34	46.73	41.73	2.33	5.31	16.47	44.29
	5	100	60.44	38.36	0	0	20.83	20.51
	1.04	64.42	74.24	52.83	2.24	4	29.63	33.33
	0.94	75.4	39.29	46.46	2.33	9.03	24.32	18.18
	0	87.5	36.05	35.76	1.54	0	26.5	35.06
		95.83	42.02	52.9	5.41	10.95	26.36	16.03
		84.21	22.41	58.6		16.42	19.39	20.27
		94.29	45.45	50		19.44	6.25	13.93

## Sheet: Fig 3b-d
Fig 3b		CB
		Emx1Cre			Zic4Cre			Nkx2-1Cre			ShhCre			Lhx6Cre			Lhx7Cre			DbxCre			BsxCre
		R	I	C	R	I	C	R	I	C	R	I	C	R	I	C	R	I	C	R	I	C	R	I	C
	Mouse 1	0	0	0.95	83.33	90.38	99.81	58.65	52.72	6.35	1.39	17.41	3	3.85	9.92	0.35	21.54	5.12	1.3	46.15	21.67	29.25	19.62	5.51	2.22
	Mouse 2	0	0	0.88	92.2	93.2	99.74	41.33	49.71	21.4	0	12.42	1.2	4.286	18.6	11.39	12.4	30.5	2.82	18.18	20.35	1.2	9.8	16.11	3.22
	Mouse 3	0	0.215	0.384	80.21	91.43	97.651	30.33	59.82	27.6	3.57	11.38	1.036	8.514	9.9	4.464	56	44.8	0.54	15	27.0588	21.3777	10	0	0.6
Fig 3c		CR
		Emx1Cre			Zic4Cre			Nkx2-1Cre			ShhCre			Lhx6Cre			Lhx7Cre			DbxCre			BsxCre
		R	I	C	R	I	C	R	I	C	R	I	C	R	I	C	R	I	C	R	I	C	R	I	C
	Mouse 1	1.52	2.26	2.67	92.51	93.29	93.45	13.38	5.03	4.42	9.15	2.34	1.09	5.32	13.33	0.36	0	2.27	2.33	0	10.42	0	16.67	0	4.62
	Mouse 2	0	2.63	0.84	93.5	95.3	87.8	10.05	8.33	5.14	2.86	1.429	0.72	2.17	5.37	3.04	0	0	0.4		1.42857		21.76	0	0.68
	Mouse 3	0	0.63	0.1	98.53	97.69	98.48	7.74	7.45	9.32	2.17	0.81	1.03	0.83	5.23	0.85	3.125	0	0.52	0	3.92157	4.26	11	0	2.3
																																															R	I	C
Fig 3d		PV																																													B400K186 sec1	B400K186 sec2	B400K186 sec3
		Emx1Cre			Zic4Cre			Nkx2-1Cre			ShhCre			Lhx6Cre			Lhx7Cre			DbxCre			BsxCre																								70	50	62.5
		R	I	C	R	I	C	R	I	C	R	I	C	R	I	C	R	I	C	R	I	C	R	I	C
	Mouse 1	0	0	0	63.33	71.43	65.71	61.9	41.67	41.67	0	0	0	0	8.33	0	0	0	0	60	20	50	0	16.67	100																						55.56	57.14	66.67
	Mouse 2	0	0	0	68.34	91.67	60.714	50	22.22	29.17	0	0	0	25	12.5	0	0	0	0	40	12.5		12.5	61.11	100																						66.67	66.67	66.67
	Mouse 3	0	0	0	66.67	92.857	81.795	33.333	35	47.727	0	0	0	16.667	0	0	0	0	0		12.5	33.33	0	38.636	100

## Sheet: Fig 4b-e
Fig 4b		p75
		Emx1Cre			Zic4Cre			Nkx2-1Cre			ShhCre			Lhx6Cre			Lhx7Cre			DbxCre			BsxCre
		R	I	C	R	I	C	R	I	C	R	I	C	R	I	C	R	I	C	R	I	C	R	I	C
	Mouse 1	0	0	0	83.65	87.43	91.71	95.76	93.62	100	5.4	10.98	12.7	67.86	87.09	84.09	100	96.51	80.68	46.06	46.25	60	0	0	0
	Mouse 2	0	0	0	90.55	90.26	93.36	81.13	91.91	100	8.39	8.51	17.26	71.07	67.48	81.94	98.21	98	82.63	32.56	8.51	17.26	0	0	0
	Mouse 3	0	0	0	75	94.84	98.61	94.44	94.55	95.45	4.5	10.81	11.32	80.51	77.93	90.12	100	96.3	70.63	24.07	41.1458	49.4	0	0	0
Fig 4c		PV
		Emx1Cre			Zic4Cre			Nkx2-1Cre			ShhCre			Lhx6Cre			Lhx7Cre			DbxCre			BsxCre
		R	I	C	R	I	C	R	I	C	R	I	C	R	I	C	R	I	C	R	I	C	R	I	C
	Mouse 1	0	0	0	3.81	9.94	5.56	35.38	46.92	44.56	34.51	24.46	34.52	13.64	40.85	44.74	0	3.64	4.13	15.67	7.69	21.21	0	2.38	1.85
	Mouse 2	0	0	0	12.5	16.327	5.721	31.47	44.72	30.8	44.81	24.9	37.39	54.46	47.44	47.22	0	0	0	5	8.64	37.3862	0	3.01	4.09
	Mouse 3	0	0	0	0	13.29	11.067	41.67	47.571	56.9	25.38	21.5	26.24	46.429	61.392	30.83	10	7.1	2.77		13.2653	10	0	0	3.3482
																																															R	I	C
Fig 4d		CB																																													B400K186 sec1	B400K186 sec2	B400K186 sec3
		Emx1Cre			Zic4Cre			Nkx2-1Cre			ShhCre			Lhx6Cre			Lhx7Cre			DbxCre			BsxCre																								70	50	62.5
		R	I	C	R	I	C	R	I	C	R	I	C	R	I	C	R	I	C	R	I	C	R	I	C
	Mouse 1	0	0	0	71.36	74.18	80.7	35.16	42.36	39.46	9.52	13.02	2.08	3.52	8.35	3.46	5.78	4.46	1.09	43.37	35.77	53.13	57.5	33.1	69.7																						55.56	57.14	66.67
	Mouse 2	0	0	0	83.33	69.44	89.755	47.34	35.42	44.23	12.32	12.27	1.93	3.846	18.35	7.356	11.86	6.9	6	22.83	32.41	1.93	34.3	34.19	88.19																						66.67	66.67	66.67
	Mouse 3	0	1.339	0	78.79	83.68	98.72	18.15	22.59	19.58	2.89	7.282	3.75	16.31	19.17	3.896	16	6	10.81	15.38	40.8602	44.6429	20	14.5	85.9
Fig 4e		CR
		Emx1Cre			Zic4Cre			Nkx2-1Cre			ShhCre			Lhx6Cre			Lhx7Cre			DbxCre			BsxCre
		R	I	C	R	I	C	R	I	C	R	I	C	R	I	C	R	I	C	R	I	C	R	I	C
	Mouse 1	0	0.39	4.17	83.62	59.23	94.54	29.9	35.52	50.53	12.5	9.86	9.32	7.81	15.84	6.53	2.56	4.46	1.84	18.69	36.28	31.19	21.25	14.25	39.66
	Mouse 2	2.083	0	0	63.768	61.6	70.2	26.92	21.09	18.23	6.372	20.99	10.82	19.92	25.44	25.88	2.4	1.25	0	11.1111	20.9883		40.83	3.71	46
	Mouse 3	0.6	0	0	94.47	89.58	85.83	5.69	27.1	30.4	7.24	8.74	15.3	7.23	13.3	5.69	1.59	3.37	8.33		32.5843	35.42	24.06	23.07	31.58

## Sheet: Fig 5c-d
Fig 5c		MSvDB
		Zic4Cre			Nkx2-1Cre			ShhCre			Lhx6Cre			Lhx7Cre			DbxCre			BsxCre
		R	I	C	R	I	C	R	I	C	R	I	C	R	I	C	R	I	C	R	I	C
	Mouse 1	54.65	51.79	61.71	24.32	20.86	24.53	5.06	7.32	12.35	2.54	3.59	1.19	3.28	3.62	2.07	28.39	48.07	53.38	87.625	93.8967	88.6907
	Mouse 2	86.46	92.65	70.99	12.38	8.21	34.61	12.35	12.71	11.21	1.06	2.06	1.71	5.84	6.16	4.19	39.89	50.74	45.86	94.4321	88.8722	91.9802
	Mouse 3	77.5	75.2	73.98	14.79	11.66	21.22	0	6.38	1.64	3.13	0.49		6.28	1.45	2.99	14.29	51.02	67.31	95.9198	86.0377	85.2952
Fig 5d		LS
		Zic4Cre			Nkx2-1Cre			ShhCre			Lhx6Cre			Lhx7Cre			DbxCre			BsxCre
		R	I	C	R	I	C	R	I	C	R	I	C	R	I	C	R	I	C	R	I	C
	Mouse 1	75	60	71.43	46.67	23.53	46.15	0	0	0	0	6.06	0	4.73	2.38	0.45	67.74	54.84	63.64	87.0233	75	71.3754
	Mouse 2	80.95	100	61.36	11.11	30	32	20	28.57	10	0	2.17	1.25	5.6	8.18	2.43	47.83	41.67	49.06	94.8413	90.1305	85
	Mouse 3	73.1	70.8	69.16	29.73	26.42	29.54	0	0	0	0	0	1.47	8.09	1.19	8.49	22.73	73.33	61.82	95	66.6667	77.9524
																																												R	I	C
																																												B400K186 sec1	B400K186 sec2	B400K186 sec3

## Sheet: Fig 6c-f
Fig 6c		Females												Fig 6f		Males
		VG2														VG2
		Control 1	Control 2	Control 3	Control 4	Control 5	Control 6	Bsx cKO 1	Bsx cKO 2	Bsx cKO 3	Bsx cKO 4	Bsx cKO 5				Control 1	Control 2	Control 3	Control 4	Control 5	Control 6	Bsx cKO 1	Bsx cKO 2	Bsx cKO 3	Bsx cKO 4
	Level 1	51.5	59	53	65.5	47	48	89	28	88.5	48	42.5			Level 1	61	52	62.5	39	80	96.5	79.5	58.5	58	42
	Level 2	67.5	87.5	60	100.5	88.5	80.5	93.5	72	111	57.5	63			Level 2	114	75	128.5	80	118	95.5	129	136.5	117.5	62
	Level 3	148	148	119.5	127.5	105.5	135	155.5	77	136.5	80	167.5			Level 3	156.5	128	157	202	128.5	144	205.5	116.5	166.5	72.5
	Level 4	108	96.5	100	133.5	66.5	89.5	85	42	76.5	81	32			Level 4	128.5	95.5	118.5	207.5	156.5	200	91	69.5	88.5	56
	Level 5	101	93	97	103	78	100.5	66.5	47	84.5	73	51			Level 5	126.5	141.5	150.5	188.5	195	188.5	96.5	99	114.5	71.5
Fig 6d		Females												Fig 6f		Males
		CR														CR
		Control 1	Control 2	Control 3	Control 4	Bsx cKO 1	Bsx cKO 2	Bsx cKO 3								Control 1	Control 2	Control 3	Bsx cKO 1	Bsx cKO 2	Bsx cKO 3
	Level 1	106	69	86	74.5	29	72	84							Level 1	44	44	47.5	36	40.5	15.5
	Level 2	148.5	153.5	98.5	74.5	105.5	104.5	108							Level 2	83.5	56	57.5	50.5	50.5	66
	Level 3	143	121.5	104	169	116	81	128							Level 3	96	80.5	63	95.5	77.5	88.5
	Level 4	91	86	61	104.5	78.5	56.5	62							Level 4	89.5	98	80	67.5	68.5	102.5
	Level 5	117.5	108	76	100.5	78	69	52							Level 5	147.5	126.5	93.5	105.5	126.5	113
Fig 6e		Females												Fig 6f		Males
		CB														CB
		Control 1	Control 2	Control 3	Control 4	Bsx cKO 1	Bsx cKO 2	Bsx cKO 3								Control 1	Control 2	Control 3	Bsx cKO 1	Bsx cKO 2	Bsx cKO 3
	Level 1	75	39	98	71	45.5	52	70							Level 1	42	38	38.5	33.5	63.5
	Level 2	76.5	74	151	101.5	126	75	90.5							Level 2	52	46	42	69.5	52.5	63.5
	Level 3	83	67	182.5	124.5	79.5	112	148							Level 3	71.5	55	47	82.5	72	69
	Level 4	98.5	48.5	95	68.5	56	59	48.5							Level 4	41	41.5	40.5	42.5	56	40.5
	Level 5	65.5	76.5	119	75	81	67	34.5							Level 5		65	79.5	55	65.5
Fig 6e		Females												Fig 6f		Males
		p75														p75
		Control 1	Control 2	Control 3	Control 4	Bsx cKO 1	Bsx cKO 2	Bsx cKO 3								Control 1	Control 2	Control 3	Control 4	Bsx cKO 1	Bsx cKO 2	Bsx cKO 3	Bsx cKO 4
	Level 1	25	50.5	48.5	27	35.5	51	42							Level 1	32	49	15.5	32.5		23.5	30.5
	Level 2	43.5	74	97.5	45	83	69	65.5							Level 2	51.5	49	63	60		51	82.5
	Level 3	68.5	77.5	90	66.5	82.5	54.5	68.5							Level 3	87.5	86.5	95	82	71	73	97.5	75.5
	Level 4	63	29	39.5	23.5	29.5	22	26.5							Level 4	19.5	42	28.5	79	37.5	31.5	33.5
	Level 5	21.5	26.5	30	14	26.5	25	23							Level 5	24	38.5	31	16	22	30.5	24
Fig 6e		Females												Fig 6f		Males
		PV														PV
		Control 1	Control 2	Control 3	Control 4	Bsx cKO 1	Bsx cKO 2	Bsx cKO 3								Control 1	Control 2	Control 3	Control 4	Bsx cKO 1	Bsx cKO 2	Bsx cKO 3
	Level 1	36.5	31	44	14	17	40.5	48.5							Level 1	12	26	2		2.5	23	5
	Level 2	61.5	52	57.5	33.5	74	42	66.5							Level 2	35.5	37.5	30		14	37.5	17.5
	Level 3	44.5	52	66.5	84	68	32.5	45.5							Level 3	56.5	28.5	40		35.5	34	40
	Level 4	35	16.5	33.5	40	30	26.5	50							Level 4	21.5	19	8.5		18		15.5
	Level 5	19	17.5	33.5	15.5	30	17.5	23.5							Level 5	24	11	7.5	18	9.5	7.5	6.5

## Sheet: Fig 7a-b
Fig 7a		BODY WEIGHT
		Males		Females
		Control	Bsx cKO	Control	Bsx cKO
	Mouse 1	29.15	31.45	27.57	28.75
	Mouse 2	30.86	24	21.2	24.84
	Mouse 3	29.71	28.02	21.65	23.63
	Mouse 4	27.9		19.96	21.7
	Mouse 5	28.58
	Mouse 6	28.91
Fig 7b		ROTAROD
		Males						Females
		Day 1		Day 2		Day 3		Day 1		Day 2		Day 3
		Control	Bsx cKO	Control	Bsx cKO	Control	Bsx cKO	Control	Bsx cKO	Control	Bsx cKO	Control	Bsx cKO
	Mouse 1	206	140	271.667	231.333	293.333	233	253.333	123.667	269	135	300	185
	Mouse 2	131	168.667	99.6667	215	150.667	205.667	300	127	297.667	158.333	265.667	206.333
	Mouse 3	194	289	207.333	280	132.667	250.333	115	187.667	158	257.667	239.333	296.667
	Mouse 4	290	160.667	300	177	292	254.333	139.333	63.6667	146.333	92	216.667	119
	Mouse 5	197.667	160.667	247.333	264.667	268.333	289.667	234.667	231.667	286.667	238	300	242.333
	Mouse 6	205.333	127.667	265	189	292.667	248.333	109.667	285.667	205.333	270	226.333	298
	Mouse 7	152.667		253.667		300		214.667		233.333		287.667
	Mouse 8	150		227.667		209.333

## Sheet: Fig 7c-j
		OPEN FIELD
Fig 7c		Distance travelled					Fig 7d		Distance travelled
		Day 1							Day 2
		Males		Females					Males		Females
		Control	Bsx cKO	Control	Bsx cKO				Control	Bsx cKO	Control	Bsx cKO
	Mouse 1	438.382	4216.97	3623.39	4765.81			Mouse 1	1642.69	930.574	1747.17	885.012
	Mouse 2	3747.26	3806.7	4436.5	4611.58			Mouse 2	945.469	962.775	1111.64	1095.74
	Mouse 3	5111.25	4137.27	4267.64	3720.19			Mouse 3	1321.24	943.674	793.303	693.32
	Mouse 4	3020.08	2998.13	4084.31	5279.68			Mouse 4	1217.49	866.434	767.851	1110.91
	Mouse 5	5067.38	3619.12	4065.43	3195.97			Mouse 5	1346.77	1127.44	1034.24	756.167
	Mouse 6	3528.58	3885	5932.55	7760.79			Mouse 6	1242.98	1744.98	1310.64	2266.84
	Mouse 7	4737.27	3116.66	2556.91	3037.31			Mouse 7	1144.35	494.877	902.348	459.535
	Mouse 8	5158.91	2258.37	4337.66	3797.34			Mouse 8	1704.72	490.975	1852.46	1006.74
	Mouse 9	4141.52	2778.27	4110.4	2139.15			Mouse 9	1190.36	759.419	1391.13	807.121
	Mouse 10	5826.96			3917.31			Mouse 10	884.492			1088.22
	Mouse 11	5965.49			3818.96			Mouse 11	1481.08			1334.22
	Mouse 12	4270.59						Mouse 12	933.007
	Mouse 13	6116.54						Mouse 13	1509.21
Fig 7e		Time spent moving									Fig 7f		Average speed
		Day 1				Day 2							Day 1				Day 2
		Males		Females		Males		Females					Males		Females		Males		Females
		Control	Bsx cKO	Control	Bsx cKO	Control	Bsx cKO	Control	Bsx cKO				Control	Bsx cKO	Control	Bsx cKO	Control	Bsx cKO	Control	Bsx cKO
	Mouse 1	735.615	816.304	667.943	727.567	324.607	152.94	296.913	129.217			Mouse 1	7.33007	5.16593	5.42	6.55	5.06054	6.08457	5.884	6.849
	Mouse 2	862.273	822.485	731.188	1009.13	178.363	162.694	160.805	203.113			Mouse 2	5.09405	4.62829	6.07	4.57	5.30081	5.9177	6.913	5.395
	Mouse 3	614.017	851.226	730.326	725.991	223.774	162.164	118.469	102.597			Mouse 3	5.92765	4.86037	5.84	5.12	5.90435	5.81926	6.696	6.758
	Mouse 4	848.487	486.321	723.318	832.753	215.762	128.96	137.697	131.314			Mouse 4	4.91855	6.16491	5.65	6.34	5.64273	6.71863	5.576	8.46
	Mouse 5	655.152	646.057	807.624	534.904	232.783	192.595	170.462	100.812			Mouse 5	5.97225	5.60186	5.03	5.97	5.7855	5.85394	6.067	7.501
	Mouse 6	815.463	716.854	816.316	1215.73	234.924	303.724	165.866	372.433			Mouse 6	5.3859	5.41951	7.27	6.38	5.29098	5.74529	7.902	6.087
	Mouse 7	799.026	634.652	463.621	608.018	191.099	74.197	107.066	69.597			Mouse 7	5.8093	4.91082	5.52	5	5.98824	6.66977	8.428	6.603
	Mouse 8	821.727	440.923	775.383	588.556	272.265	77.329	256.023	126.501			Mouse 8	6.45649	5.12192	5.59	6.45	6.26127	6.34917	7.236	7.958
	Mouse 9	928.955	453.417	718.069	342.958	206.965	127.76	237.328	106.729			Mouse 9	5.04002	6.1274	5.72	6.24	5.7515	5.94411	5.862	7.562
	Mouse 10	1049.95			644.956	134.233			162.227			Mouse 10	6.27259			6.07	6.58923			6.708
	Mouse 11	814.859			614.91	254.826			169.3			Mouse 11	5.68171			6.21	5.81211			7.881
	Mouse 12	1039.62				158.697						Mouse 12	5.2409				5.87917
	Mouse 13					238.931						Mouse 13	5.88343				6.3165
Fig 7h		Time centre/time moving					Fig 7i		Time centre/time moving					Fig 7j		Time in centre/time spent moving 4 day course
		Females							Males							Males
		Day 1		Day 2					Day 1		Day 2					Day 1		Day 2		Day 3		Day 4
		Control	Bsx cKO	Control	Bsx cKO				Control	Bsx cKO	Control	Bsx cKO				Control	Bsx cKO	Control	Bsx cKO	Control	Bsx cKO	Control	Bsx cKO
	Mouse 1	98.3334	91.9757	63.1016	154.352			Mouse 1	0	14.172	5.364	1.454			Mouse 1	9.666	6.764	6.276	0	3.572	2.262	3.572	0
	Mouse 2	93.5772	62.5673	174.689	107.197			Mouse 2	6.459	14.831	2.027	0			Mouse 2	2.568	38.531	1.004	1.748	0	0.917	0	1.397
	Mouse 3	27.6727	95.3469	0	144.599			Mouse 3	21.889	24.552	2.373	1.519			Mouse 3	16.79	23.201	8.755	5.21	2.528	0	2.528	1.734
	Mouse 4	5.73745	80.9272	4.23611	184.051			Mouse 4	29.607	6.764	0	0			Mouse 4	2.831	19.951	6.457	2.042	0	1.123	0	0
	Mouse 5	13.4797	123.206	0	241.762			Mouse 5	9.184	38.531	3.163	1.748			Mouse 5	15.656	4.945	2.056	1.713	0	1.467	0	42.055
	Mouse 6	24.7374	4.61433	1.32637	6.05048			Mouse 6	9.666	23.201	6.276	5.21			Mouse 6	6.182		5.113		0		0
	Mouse 7	2.27168	17.5431	7.56636	1.77163			Mouse 7	2.568	19.951	1.004	2.042
	Mouse 8	1.31986	3.86811	4.85581	1.36995			Mouse 8	16.79	6.59	8.755	0
	Mouse 9	7.35291	3.57682	8.0058	1.09249			Mouse 9	2.831	4.945	6.457	1.713
	Mouse 10		3.99035		2.48541			Mouse 10	15.656		2.056
	Mouse 11		8.91708		6.24158			Mouse 11	6.182		5.113
								Mouse 12	13.266		1.591
								Mouse 13	8.815		4.439

## Sheet: Fig 7k-m
		RUNNING WHEEL
		FEMALES
Fig 7k		Cumulative distance
		Day 1		Day 2		Day 3		Day 4		Day 5		Day 6		Day 7		Day 8
		Control	Bsx cKO	Control	Bsx cKO	Control	Bsx cKO	Control	Bsx cKO	Control	Bsx cKO	Control	Bsx cKO	Control	Bsx cKO	Control	Bsx cKO
	Mouse 1	2473.37	1202.59	8054.2	4186.47	11462.7	5980.83	14589.4	8632	17940.6	10634.7	20427.4	13009.6	23456.2	15305.2	26787.9	20879.9
	Mouse 2	818.39	360.47	1934.34	1323.93	2828.14	2325.33	4316.23	4187.18	6834.11	7435.56	12186	10255.8	17055.3	14621.7	22751.7	19620.2
	Mouse 3	1071.17	442.54	4435.75	1193.62	8023.25	4502.1	12948.9	8146.35	20550.6	12890.2	27570.8	18087.5	35830.2	23454.7	43807.8	29069.4
	Mouse 4	1738.43	242.45	4386.72	375.39	7172.98	433.59	10693.8	539.18	15362.3	626.6	19198.3	740.66	23799.3	887.15	29590.9	1046.77
Fig 7l		Maximum speed
		Day 1		Day 2		Day 3		Day 4		Day 5		Day 6		Day 7		Day 8
		Control	Bsx cKO	Control	Bsx cKO	Control	Bsx cKO	Control	Bsx cKO	Control	Bsx cKO	Control	Bsx cKO	Control	Bsx cKO	Control	Bsx cKO
	Mouse 1	12.46	10.87	14	9.33	13.79	11.34	14.44	11.63	13.47	12.13	12.51	10.83	13.47	13.27	13.21	14.41
	Mouse 2	9.3	8.59	8.64	9.88	8.39	9.41	10.24	9.48	13.33	10.46	14.76	11.8	15.53	12.89	17.67	14.19
	Mouse 3	7.69	8.68	8.38	9.62	10.94	8.45	13.46	11.44	14.73	13.34	16.95	14.96	17.17	15.03	18.8	15.6
	Mouse 4	7.96	6.24	8.73	3.15	10.5	2	12.61	3.45	13.07	3.24	14.16	4.1	14.37	4.99	15.54	6.14
Fig 7m		Average speed
		Day 1		Day 2		Day 3		Day 4		Day 5		Day 6		Day 7		Day 8
		Control	Bsx cKO	Control	Bsx cKO	Control	Bsx cKO	Control	Bsx cKO	Control	Bsx cKO	Control	Bsx cKO	Control	Bsx cKO	Control	Bsx cKO
	Mouse 1	6.9104	5.18932	7.70116	4.90748	7.83763	5.32167	7.41719	5.8168	7.05853	5.3061	6.4997	5.22909	7.3235	6.79327	6.81765	8.02371
	Mouse 2	3.73275	2.90199	3.19111	4.42277	2.54239	4.5065	4.4552	5.52469	8.1012	6.07075	10.8518	7.03852	10.3298	7.49943	11.4071	8.60494
	Mouse 3	4.26462	2.62562	5.01911	4.30922	6.15081	5.24777	7.61476	6.93041	8.86677	8.01443	10.8444	9.44979	10.4371	9.06171	12.7799	9.45156
	Mouse 4	4.48196	2.06889	5.46536	0.856061	5.83903	0.550488	7.44552	1.06436	8.42054	0.999659	8.93316	1.35205	9.51198	1.3975	9.90535	1.34953

## Sheet: Fig 7n-p
		RUNNING WHEEL
		MALES
Fig 7n		Cumulative distance
		Day 1		Day 2		Day 3		Day 4		Day 5		Day 6		Day 7		Day 8
		Control	Bsx cKO	Control	Bsx cKO	Control	Bsx cKO	Control	Bsx cKO	Control	Bsx cKO	Control	Bsx cKO	Control	Bsx cKO	Control	Bsx cKO
	Mouse 1	2782.36	1969.18	4411.7	3131.39	5812.24	5412.76	7353.06	6806.61	10171.9	8954.13	13533.7	11609.9	17309.4	14922.6	20258	18567.1
	Mouse 2	2000.47	138	4939.73	182.49	7304.33	244.86	8990.03	302.48	13248.8	600.99	16183.1	1030.59	20104.7	1353.27	24502.3	1819.09
	Mouse 3	2525.13	1276.48	4282.19	1764.63	7336.23	2290.71	9162.74	2503.82	13548.6	2958.29	17556.4	3408.79	22316.6	3826.31	27310.7	4300.32
	Mouse 4	1644.35	6.79	2394.88	1195.87	3591.14	2445.95	5028.47	3440.62	6827.28	5520.36	9436.9	7650.28	12070.1	9569.99
	Mouse 5	703.29	550.88	1355.84	1011.17	2654.51	2943.8	4506.22	4787.29	6482.15	6566.03	9022.68	9542.64	11995.3	12020.7
	Mouse 6	864.91	13.95	2452.95	97.29	4496.07	171.79	6959.51	257.47	9702.09	304.17	12396.6	369.89	15276.5	442.76
	Mouse 7	946.09	425.92	1769.59	509.62	2468.41	754.43	4147.95	1324.48	6302.12	2236.97	8868.77	3226.9	12592.6	4174.66
	Mouse 8	2450.04	133.28	3952.46	626.32	6046.89	1451.01	9093.73	2568.9	12575.2	3746.32	15209.4	5641.27	18560.6	8149.18
	Mouse 9	3560.1	398.71	6146.33	1136.37	8419.75	1954.36	12334.6	2263.07	16999.8	3046.73	22648.8	3467.69	27934.9	3968.42
	Mouse 10	1125.94		2609.24		5399.73		8963.94		12272		15522.3		19018.2
	Mouse 11	2003.49		3391.49		5416.19		8075.42		11482		15042.9		17592.5
Fig 7o		Maximum speed
		Day 1		Day 2		Day 3		Day 4		Day 5		Day 6		Day 7		Day 8
		Control	Bsx cKO	Control	Bsx cKO	Control	Bsx cKO	Control	Bsx cKO	Control	Bsx cKO	Control	Bsx cKO	Control	Bsx cKO	Control	Bsx cKO
	Mouse 1	8.76	6.94	9.02	8.24	10.41	9.73	10.47	11.24	12.12	10.95	12.09	10.6	13.64	11.21	13.84	12.04
	Mouse 2	7	2.7	9.54	3.03	9.42	3.31	11.1	2.9	12.25	4.51	12.33	5.51	14.54	6.08	14.18	6.99
	Mouse 3	7.35	6.65	8.89	7.51	10.7	8.22	12.1	7.27	13.26	8.7	13.94	8.62	15.94	8.99	16.97	9.16
	Mouse 4	6.04	0.29	5.82	6.8	7.13	7.61	8.61	7.28	9.57	9.36	9.65	9.86	11.24	9.05
	Mouse 5	6.73	6.01	7.06	7.87	10.06	8.15	10.99	8.47	10.96	8.93	10.85	10.44	11.09	10.96
	Mouse 6	6.94	0.7	9.2	3.28	9.5	3.02	10.04	3.2	10.39	3.08	10.63	3.06	11.82	4.09
	Mouse 7	10.23	7.65	9.96	5.52	9.84	5.85	10.3	9.85	9.3	11.25	9.79	11.73	11.39	12.35
	Mouse 8	8.75	4.26	9.44	6.52	11.84	8.37	11.54	8.43	11.94	9.32	11.65	9.34	12.59	10.19
	Mouse 9	11.69	4.38	13.13	7.94	13.17	7.75	11.42	6.87	12.51	8.19	14.52	6.96	15.81	7.53
	Mouse 10	6.3		9.3		13.02		13.2		14.69		14.14		14.59
	Mouse 11	9.22		9.53		10.15		11.01		12.12		12.93		13.15
Fig 7p		Average speed
		Day 1		Day 2		Day 3		Day 4		Day 5		Day 6		Day 7		Day 8
		Control	Bsx cKO	Control	Bsx cKO	Control	Bsx cKO	Control	Bsx cKO	Control	Bsx cKO	Control	Bsx cKO	Control	Bsx cKO	Control	Bsx cKO
	Mouse 1	5.19187	3.57214	5.99564	3.69446	6.4399	5.54641	6.99037	5.52004	8.35413	6.25862	8.3929	6.04337	9.13715	7.07762	9.02289	7.24529
	Mouse 2	3.55612	0.689646	4.99586	0.709322	4.77644	1.04729	5.92215	0.958448	7.45037	1.8337	7.10956	2.43231	8.62606	2.21132	8.6142	2.6379
	Mouse 3	4.56308	3.16414	3.65499	3.29633	7.32459	3.43843	7.57681	2.45529	9.76332	3.98605	9.932	3.84069	11.2236	4.38901	12.0336	4.3034
	Mouse 4	3.62269	0.121628	3.40214	3.64631	4.6507	4.1651	5.33743	4.79937	5.62424	5.74395	6.199	5.85107	6.97915	6.25261
	Mouse 5	2.51121	2.55721	2.39399	3.17159	4.07965	4.45875	5.49821	4.75411	5.56239	5.37036	6.26047	6.19409	7.17196	6.38423
	Mouse 6	2.53904	0.165882	4.3858	0.793048	5.27832	0.727941	5.4071	0.733017	5.86208	0.554819	6.12827	0.696596	6.61729	0.954605
	Mouse 7	3.33664	2.51756	3.79343	1.98095	3.76746	2.03117	4.56695	3.74434	4.7388	5.02822	5.8257	5.60239	7.15435	5.81227
	Mouse 8	4.93011	1.21277	4.79178	2.08593	5.82844	3.72928	6.56629	4.23292	7.01971	4.63035	6.91947	5.45695	7.71893	6.46235
	Mouse 9	5.7934	0.964923	6.17121	2.66535	5.6851	2.82422	5.99085	2.29992	7.71	3.37004	9.57281	2.65274	10.105	2.9908
	Mouse 10	2.87068		4.67843		6.04105		7.34378		8.24247		7.90204		7.20443
	Mouse 11	4.38169		4.97374		4.73275		5.52989		6.16681		7.01183		6.6294

## Sheet: Suppl Fig 1
Supp Fig 1b		LS
		PV					CB					CR
		E10	E12	E14	E16	E18	E10	E12	E14	E16	E18	E10	E12	E14	E16	E18
	Embryo 1	66.67	25	0	0	0	9.58	31.48	8.44	3.03	2.64	13.11	27.01	9.01	4.17	8.33
	Embryo 2	33.33	10.56	8.33	0	0	3.65	40.03	13.05	1.01	0	18.09	30.22	17.07	0	9
	Embryo 3	70.83	25	0	0	0	5.12	34.5	7.49		0.23	5.26	25.06	32.66	2.08
Supp Fig 1c		MSvDB
		PV					CB					CR					p75
		E10	E12	E14	E16	E18	E10	E12	E14	E16	E18	E10	E12	E14	E16	E18	E10	E12	E14	E16	E18
	Embryo 1	26.14	3.66	0	1.06	0	12.5	32.91	6.71	0	1.61	31.76	26.87	2.94	0	1.61	3.32	36.5	5.72	2.63	0.6
	Embryo 2	18.91	10.36	3.03	0	0	11.9	30.08	5.02	1.19	3.81	50	25.51	6.41	2.78	0	9.17	35.88	6.2	0.81	0
	Embryo 3	33.71	15.64	0	0	0	25.54	33.9	3.02		6.27	33.05	16.53	2.86	2.63	0	2.08	32.12	4.54	0.45	0

[truncated: 1 more sheets: Suppl Fig 3]
